# Supplementary material for: A Versatile Macroscale Platelet Membrane Coating: A Biomimetic Strategy to Balance Antithrombogenicity and Proendothelialization on Vascular Stents
Source: Research (Wash D C). 2025 Dec 12;8:1007. doi: 10.34133/research.1007 (PMC12698931; doi:10.34133/research.1007)
Supplement: Supplementary 1 — Description of Supplemental Experiment Figs. S1 to S8 Tables S1 and S2 [file research.1007.f1.zip]

Archive with 9 entries (9 files):
- Figure S1.psd
- Figure S2.psd
- Figure S3.psd
- Figure S4.psd
- Figure S5.psd
- Figure S6.psd
- Figure S7.psd
- Figure S8.psd
- supplemental information.docx
